# Supplementary material for: Environmental Arsenic Exposure, Biomarkers and Lung Function in Children from Yaqui Communities in Sonora, Mexico
Source: J Xenobiot. 2025 Jul 8;15(4):115. doi: 10.3390/jox15040115 (PMC12285980; doi:10.3390/jox15040115)
Supplement: Supplementary file 1 [file jox-15-00115-s001.zip]

Archive with 1 entries (1 files):
- jox-3660949-supplementary.pdf
